# Supplementary material for: A C21-steroidal derivative suppresses T-cell lymphoma in mice by inhibiting SIRT3 via SAP18-SIN3
Source: Commun Biol. 2020 Dec 3;3:732. doi: 10.1038/s42003-020-01458-3 (PMC7713351; doi:10.1038/s42003-020-01458-3)
Supplement: Supplementary file 5 — Supplementary Data 1 [file 42003_2020_1458_MOESM5_ESM.xlsx]

## Sheet: Figure 1
	Figure 1c
	Hours	Cotrol			0.125 µM			0.25 µM			0.5 µM
	0	100	100	100	100	100	100	100	100	100	100	100	100
	24	187.776	180.148	167.298	99.94	79.8364	99.263	77.669	70.879	84.672	43.834	60.267	57.872
	48	289	282.276	263.723	90.213	94.678	86.032	65.101	48.673	67.425	16.029	37.728	29.645
	72	345.976	361.267	338.78	86.473	90.6236	70.957	40.765	56.762	60.278	25.843	6.748	4.584
	Figure 1f
	Gate	Control			A671
	G0/G1	47.4	45.26	41.83	61.53	65.06	68.86
	S	33.07	35.24	38.55	23.53	21.18	18.91
	G2/M	19.15	18.88	17.33	14	13.27	10.83

## Sheet: Figure 2
	Figure 2b				Figure 2c				Figure 2d			Figure 2e
	Days	Control (n=8)	A671 (n=8)		Days	Control (n=8)	A671 (n=8)		Control (n=8)	A671 (n=8)		Control (n=8)	A671 (n=8)
	36	1			63	1			3.79	5.13		1.314	1.301
	48	1			76	1			2.06	3.07		1.211	1.114
	64	1			77	1			2.3	5.35		1.002	1.243
	73	1			81	1			3.56	6.34		1.223	1.352
					84	1			1.98	3.54		1.346	1.035
	84		1						3.89	4.45		1.035	1.253
	115		0		77		1		2.45	L		1.045	L
	140		0		105		1		D	L		1.254	L
					112		1
					133		1
					151		1
					169		0
					205		0

## Sheet: Figure 3
	Figure 3a					Figure 3b					Figure 3c					Figure 3d
	A671					Trichostatin A					A671					Nicotinamide
	0.3125	889256	885199	880022		0.3125	442023	417262	429917		0.3125	865627	803727	848907		0.3125	686215	670182	675062
	0.625	889482	883355	890178		0.625	292731	292266	286663		0.625	716193	720893	763968		0.625	667312	671434	655679
	1.25	890948	884507	890090		1.25	193096	183518	175500		1.25	631810	672088	676365		1.25	637032	652307	643400
	2.5	889597	889475	882899		2.5	103147	100868	104120		2.5	557781	614584	588375		2.5	605204	616753	587913
	5	879422	889579	889748		5	63436	58305	60275		5	509294	484336	517018		5	545235	564898	527605
	Figure 3e					Figure 3f					Figure 3g					Figure 3h
	SIRT1					SIRT2					SIRT3					SIRT5
	Control	1.02337	1.04488	0.935191		Control	0.93088	1.02574	1.04729		Control	1.11471	0.918064	0.97716		Control	1.09936	1.02574	0.886791
	2	1.13027	1.21982	1.17827		2	1.48452	1.52626	1.65864		2	0.646176	0.752623	0.779165		2	1.08673	1.15669	1.03526
	5	2.81539	3.03845	2.75745		5	4.39745	4.55252	4.58419		5	0.380684	0.338368	0.189027		5	0.92445	1.01162	0.816014
	Figure 3i					Figure 3j					Figure 3k					Figure 3m
	SIRT7					SAP18					SAP18					SIRT3
	Control	0.946058	0.952638	1.10957		Control	1.01162	1.27162	0.777366		Control	0.922822	1.03463	1.04736		Control	0.98543	0.981001	1.03444
	2	0.825496	0.825496	0.775572		2	1.77769	1.6358	1.46409		0.5	1.83986	1.80499	1.80284		0.5	0.791957	0.649155	0.745282
	5	0.598739	0.63728	0.619854		5	4.16024	4.21831	3.6217		1	2.82987	2.54193	3.15318		1	0.60269	0.627564	0.678812

## Sheet: Figure 4
	Figure 4b					Figure 4c					Figure 4d								Figure 4e
	SAP18					SIRT3					Hours	Vector			Sh-SAP18				A671	Vector			Sh-SAP18
	Control	1.06576	0.837798	1.11996		Control	1.12817	0.904871	0.979574		0	100	100	100	100	100	100		Control	100	100	100	100	100	100
	Vector	0.784365	1.0475	1.19162		Vector	1.01843	1.00372	0.994841		24	351.967	391.811	366.041	335.485	336.953	344.702		0.125	64.923	71.733	58.986	82.959	89.606	94.836
	Sh-SAP18	0.162845	0.319839	0.172342		Sh-SAP18	3.28676	2.77137	3.31912		48	572.016	591.851	578.593	545.003	518.787	578.851		0.25	56.688	66.195	60.952	83.581	92.556	84.479
											72	703.622	684.426	688.951	640.746	671.193	659.425		0.5	38.582	47.994	56.934	70.124	82.948	64.703
																			1	40.141	39.757	52.809	63.165	79.012	68.043
																			2	36.178	36.111	46.531	74.846	61.856	64.185

## Sheet: Figure 5
	Figure 5d					Figure 5e
	SIRT3					SIRT3
	Control	1.15381	0.882306	0.982305		Control	1.15381	0.882306	0.982305
	0.5	1.41018	1.36624	1.24372		0.5	1.37334	1.9763	1.63233
	1	2.48136	2.62889	2.32194		1	2.40161	2.58862	2.21061
	Figure 5f
	Hours	Cotrol			0.5 µM			1 µM			2 µM			4 µM			6 µM
	12	100	100	100	104.673	110.107	124.477	101.619	137.595	102.721	113.673	124.872	104.762	106.107	126.073	118.763	110.151	147.012	113.951
	24	146.117	158.164	170.471	174.534	192.483	174.286	158.766	188.586	197.863	197.412	175.836	189.756	177.416	197.933	184.421	214.441	180.332	176.353
	48	264.411	267.176	288.463	325.732	305.408	311.252	309.548	313.205	346.928	314.113	330.137	334.721	331.034	352.109	337.878	367.962	334.734	330.312
	72	326.754	333.224	350.158	448.415	445.804	466.051	449.932	492.237	471.347	505.27	526.079	510.054	500.839	521.224	502.781	490.966	534.262	504.114
	Figure 5g
	Hours	Cotrol			0.5 µM			1 µM			2 µM			4 µM			6 µM
	12	100	100	100	100.275	100.328	100.301	100.304	100.299	100.352	100.687	100.722	100.679	101.108	101.079	101.084	104.296	104.269	104.254
	24	174.722	174.825	174.711	174.601	174.527	174.584	178.495	178.455	178.385	195.231	195.204	195.231	196.705	196.628	196.622	196.805	196.835	196.814
	48	260.637	260.732	260.662	264.195	264.184	264.251	291.445	291.595	291.516	294.823	294.923	294.769	298.927	298.871	299.002	304.459	304.572	304.571
	72	385.862	385.795	385.722	398.701	398.654	398.795	458.992	458.872	458.914	473.266	473.096	473.078	474.521	474.406	474.176	476.962	476.894	476.769

## Sheet: Figure 6
	Figure 6b			Figure 6c				Figure 6d
	SIRT3	SAP18		Months Elapsed	SAP18 = >-0.5SD (z-Score)	SAP18 = <-0.5SD (z-Score)		Months Elapsed	SIRT3 = >0SD (z-Score)	SIRT3 = <0SD (z-Score)
	4.9581	-1.4178		35		1		53	1
	-0.6194	1.9963		16		1		26	1
	-0.3977	1.8124		81		1		101	1
	4.1629	-1.3176		72		1		35	1
	3.9032	-0.8839		16		1		81	1
	3.8718	0.0593		58		1		58	1
	3.6196	-1.9338		56		1		56	1
	-0.4457	1.7656		29		1		29	1
	3.4004	-1.5202		36		1		36	1
	-0.6169	1.7545		79		1		79	1
	3.1766	-1.3203		47		1		47	1
	-0.8819	1.6211		27		1		27	1
	-0.7314	1.4042		19		1		19	1
	2.9272	-1.3034		12		1		12	1
	2.7263	-1.0624		49		1		49	1
	-0.8418	1.258		48		1		48	1
	0.5344	1.2184		122		0		122	0
	2.4028	-1.5435		133		0		133	0
	1.2283	0.9864		18		1		18	1
	2.3819	-0.4139		79		1		79	1
	2.3425	-1.537		47	1			47		1
	2.2312	-1.6894		111	0			111		0
	2.1868	-1.3176		53	1			22		1
	2.1442	-2.0619		26	1			131		0
	2.051	3.0487		22	1			51		1
	0.1293	0.9755		101	1			117		0
	1.8412	-0.395		131	0			120		0
	1.7531	-1.1962		51	1			117		0
	1.6713	-1.1534		117	0			7		1
	1.6577	-1.0467		120	0			94		0
	1.6298	2.0863		117	0			114		1
	0.3984	0.96		7	1			15		1
	1.6127	-0.757		94	0			121		0
	1.4901	-0.9305		114	1			59		0
	-0.2159	0.8579		15	1			103		0
	1.4662	-0.3739		121	0			16		1
	1.4654	0.6179		59	0			72		1
	1.441	-0.073		103	0			16		1
	-0.5619	0.8486
	1.3902	-0.7415
	1.335	-0.6573
	0.8084	0.8375
	-0.7606	0.8097
	1.133	-1.0502
	3.5545	0.7268
	1.0641	-0.3471
	0.5224	0.6982
	1.0384	0.2351
	-0.5828	0.6917
	-0.996	0.643
	-0.7173	0.5603
	0.3179	0.3887
	-0.6154	0.3699
	0.9291	-0.2175
	0.9246	0.9711
	0.9197	0.1949
	0.9196	-0.9134
	0.9054	0.2948
	0.8857	-0.9101
	0.8692	-1.2998
	0.8144	0.8428
	0.8142	2.8752
	-0.4646	0.3567
	0.7909	2.5586
	-1.1573	0.3526
	0.79	-0.5123
	0.7754	-0.2861
	-1.1636	0.3464
	-0.8583	0.3201
	-0.5962	0.3068
	0.6969	0.3734
	-0.8641	0.2754
	0.678	0.1789
	0.6763	-0.987
	0.674	-0.6194
	0.6239	0.5529
	-0.9232	0.2742
	0.5854	1.0599
	0.5799	-1.0723
	0.5784	0.741
	-0.5397	0.2606
	0.558	-0.3693
	0.5446	-0.7507
	0.0945	0.2597
	-0.638	0.2112
	0.5314	-0.8235
	0.5249	-0.4841
	-0.0429	0.208
	0.2725	0.1536
	-0.406	0.1393
	0.4784	-0.027
	0.4773	-0.1461
	0.4683	-0.7336
	-0.1194	0.1321
	0.5023	0.1311
	0.4314	1.2931
	0.4238	-0.4682
	-0.1392	0.118
	0.0108	0.1166
	0.4072	1.9183
	-0.3722	0.0266
	0.3769	-1.1858
	0.3606	1.8964
	-0.5487	0.0224
	0.3372	0.6146
	0.3338	-0.8663
	0.3296	-0.1412
	-0.8031	0.0152
	0.2945	0.2555
	-0.5211	-0.0595
	0.2816	2.3292
	0.2784	-0.3428
	-0.0343	-0.0966
	0.271	-0.7908
	-0.4302	-0.0995
	0.2617	-0.8862
	0.2429	0.9647
	-1.3256	-0.126
	0.1982	0.1335
	0.1967	1.2586
	-1.2337	-0.1539
	0.1512	-1.275
	-0.3787	-0.1669
	0.1335	0.4341
	0.13	-0.1186
	0.7266	-0.1763
	-0.5139	-0.1994
	0.1138	0.0612
	-0.8792	-0.2405
	0.0838	-0.0723
	0.1164	-0.25
	0.0795	1.3393
	0.0747	0.7827
	-0.3855	-0.2637
	0.0612	1.9743
	0.058	-0.7355
	0.0533	-0.5077
	0.0473	0.203
	0.4601	-0.2648
	0.0275	1.8791
	0.0222	1.0786
	0.0202	-0.9534
	0.0638	-0.274
	0.016	-1.0346
	0.0111	-0.5434
	-0.3747	-0.2843
	0.0033	1.0443
	-0.0005	-1.3687
	-0.0166	-0.209
	-0.0324	0.1863
	1.1027	-0.3104
	-0.1251	-0.3134
	-0.9715	-0.3173
	-0.0797	-0.6095
	-0.096	0.1543
	-0.1037	1.6174
	-0.1108	-0.0419
	-0.1159	1.3054
	-0.4097	-0.3587
	-0.2175	-0.3615
	-0.1298	-0.1596
	-0.061	-0.3808
	-0.147	0.0214
	-0.1505	-1.1969
	-0.1559	-0.8523
	-0.1641	0.5056
	-0.1803	0.2039
	-0.1905	-0.8418
	0.2944	-0.4353
	-0.1926	1.1821
	-0.2021	0.0939
	-0.2148	0.7761
	-0.6154	-0.4416
	0.0298	-0.5294
	-0.2226	-0.0462
	-0.2588	0.028
	-0.2689	0.6651
	-0.29	-0.0116
	-0.2901	-0.5101
	-0.2913	-0.3784
	-0.3	0.3727
	-0.3017	0.4779
	-0.9348	-0.5545
	-0.3355	0.0827
	0.9933	-0.5652
	-0.3396	1.2707
	-0.3412	-0.2966
	-0.3579	-1.1235
	-0.361	-0.1931
	-0.3635	-1.488
	-0.3159	-0.5712
	-0.3731	-0.9081
	0.6937	-0.5868
	-0.9079	-0.5908
	0.5633	-0.598
	0.266	-0.6536
	-0.3899	1.3825
	0.7641	-0.6707
	-0.3987	1.2245
	-0.6022	-0.6788
	1.3319	-0.6859
	-0.4184	-0.6956
	-0.421	0.086
	1.4083	-0.6863
	-0.4367	-0.7638
	-0.4371	-0.1231
	-0.4413	0.2715
	-0.4424	-0.0817
	0.7378	-0.8082
	-0.458	-0.6758
	0.2119	-0.884
	-0.4695	1.9144
	0.5389	-0.8986
	-0.4912	0.7496
	-0.4949	0.0967
	-0.4961	-0.2011
	-0.499	-0.5908
	-0.5055	-0.2165
	-0.5096	0.0679
	-0.4854	-0.9055
	0.4504	-0.9118
	-0.5273	-0.0063
	-0.528	-0.5623
	-0.5281	-0.1321
	0.342	-0.9299
	-0.5426	0.0792
	-0.5442	0.5412
	0.7906	-0.9394
	-0.5516	0.3494
	-0.5519	-0.6067
	1.8933	-1.0151
	-0.5729	-1.0576
	-0.5776	0.139
	1.627	-1.0312
	-0.5858	-0.4617
	-0.5905	0.3304
	-0.5955	-0.2225
	-0.385	-1.039
	1.0011	-1.0544
	-0.6142	1.4688
	-0.1923	-1.0627
	0.1707	-1.0649
	-0.6161	-0.4415
	0.5894	-1.0803
	0.4209	-1.105
	1.016	-1.12
	-0.6431	0.155
	-0.6469	-0.7779
	-0.6536	1.6525
	-0.6726	-0.8419
	-0.683	-1.1153
	-0.7124	-0.4299
	-0.7156	-0.4697
	0.149	-1.1724
	-0.7183	0.4788
	-0.7249	-0.5005
	1.4848	-1.195
	-0.7327	0.1641
	-0.7417	0.362
	0.963	-1.214
	-0.7733	-0.3797
	-0.7761	-0.5748
	-0.7893	0.5543
	-0.7924	0.9263
	0.0802	-1.2229
	-0.8049	0.8143
	-0.8081	3.0163
	-0.8173	-0.6832
	0.0168	-1.2572
	-0.8561	0.6286
	0.5056	-1.2741
	-0.8592	0.2226
	2.504	-1.2777
	-0.8666	0.2289
	-0.8673	0.2711
	-0.3372	-1.2881
	3.0613	-1.3048
	0.4152	-1.308
	-0.9169	-0.8618
	3.2167	-1.4656
	-0.9252	-0.8033
	1.0306	-1.5882
	-0.9366	2.6164
	2.9929	-1.7359
	-0.9771	0.1727
	1.0458	-1.8462
	-1.0057	1.3086
	-1.027	0.0745
	-1.0622	0.3003
	-1.1016	-0.0558
	-1.1092	1.8589
	-1.1327	-0.3804
	2.3991	-1.849
	2.4905	-1.8856
	-1.169	0.2822
	-1.188	1.3031
	-1.2269	0.1907
	4.4669	-1.9629
	4.2517	-2.0789
	-1.3838	2.6062
	-1.4786	-0.343

## Sheet: Supplementary Fig. 1 
	Supplementary Fig. 1e
	Gate	Control			A671
	G0/G1	32.21	40.17	33.61	77.46	66.04	64.82
	S	50.83	62.54	43.63	26.87	34.72	20.59
	G2/M	12.53	16.37	8.09	0.74	0.88	6.93

## Sheet: Supplementary Fig. 2
	Supplementary Fig. 2a					Supplementary Fig. 2b
	SIRT3					SIRT3
	Control	0.795609	1.16111	1.0825		Control	1.06132	1.10132	0.966183
	2	1.1898	0.89157	0.693398		2	0.926227	1.03588	0.822047
	5	0.918103	0.566609	1.19128		5	0.807607	0.822708	1.06835
	Supplementary Fig. 2c					Supplementary Fig. 2d
	SAP18					SAP18
	Control	1.00514	0.957117	1.03946		Control	1.11967	1.05273	1.08233
	2	0.895158	1.06023	1.21077		2	1.29625	1.00081	1.23719
	5	1.03163	1.20147	0.848561		5	1.10921	1.23774	1.33443

## Sheet: Supplementary Fig. 3
	Supplementary Fig. 3a					Supplementary Fig. 3b					Supplementary Fig. 3c
	SIRT1					SIRT2					SIRT7
	Control	0.98546	1.09753	0.924576		Control	1.12789	0.981599	0.90323		Control	1.27283	0.870452	0.90258
	Vector	0.909016	1.01637	0.928134		Vector	0.977132	1.0624	1.14692		Vector	1.02127	1.22261	0.982512
	Sh-SAP18	0.956611	0.869175	0.997163		Sh-SAP18	0.988719	1.03006	0.984226		Sh-SAP18	1.31518	0.930153	1.046

## Sheet: Supplementary Fig. 4
	Supplementary Fig. 4b					Supplementary Fig. 4c
	SAP18					SIRT3
	Control	0.904602	1.15615	0.956152		Control	1.05236	0.915865	1.03754
	Vector	1.18052	1.05694	1.02796		Vector	1.12243	0.991252	1.07011
	SAP18	2.03834	2.07655	1.80546		SAP18	0.755485	0.780637	0.695953

[truncated: 3 more sheets: Supplementary Fig. 5, Supplementary Fig. 7, Supplementary Fig. 10]
